# Supplementary material for: Loss-of-function cancer-linked mutations in the EIF4G2 non-canonical translation initiation factor
Source: Life Sci Alliance. 2023 Dec 21;7(3):e202302338. doi: 10.26508/lsa.202302338 (PMC10746786; doi:10.26508/lsa.202302338)
Supplement: Supplementary file 1 [file LSA-2023-02338_TableS1.xlsx]

## Sheet: MS#1
Gene name	Intensity: Ctrl_1	Intensity: Ctrl_2	Intensity: Ctrl_3	Intensity: WT_1	Intensity: WT_2	Intensity: WT_3	Ratio WT/Ctrl	p-value WT/Ctrl		Intensity: 165_1	Intensity: 165_2	Intensity: 165_3	Ratio 165/Ctrl	p-value 165/Ctrl	Ratio WT/165	p-value WT/165		Intensity: 178_1	Intensity: 178_2	Intensity: 178_3	Ratio 178/Ctrl	p-value 178/Ctrl	Ratio WT/178	p-value WT/178		Intensity: 295_1	Intensity: 295_2	Intensity: 295_3	Ratio 295/Ctrl	p-value 295/Ctrl	Ratio WT/295	p-value WT/295		Intensity: 505_1	Intensity: 505_2	Intensity: 505_3	Ratio WT/505	p-value WT/505	Ratio 505/Ctrl	p-value 505/Ctrl
PRRC2C	42005.3	88063.1	73917.5	1096417	1330248	1122929	18.1609	0.000233877		639779	670123	706828	10.3487	0.000487039	1.75491	0.0011222		235546	182953	214702	3.23447	0.00754328	5.61482	5.55265e-05		2101935	1390582	1026117	22.2189	0.000527596	0.817365	0.404379		1415596	1768659	1385281	0.778717	0.0649037	23.3216	0.000184193
PRRC2B	17488.5	84483	88082.4	749000	777932	714981	14.7379	0.00722602		622101	629269	716832	12.9192	0.00870315	1.14078	0.0631104		280458	210793	292208	5.10115	0.0396725	2.88913	0.000551245		1072004	918644	598317	16.5433	0.00743218	0.89087	0.547623		903684	1112548	763401	0.815724	0.142086	18.0673	0.00597087
PDCD4	6977.36	59432.8	21362.7	242988	313353	278175	13.3718	0.0141141		209882	311864	185377	11.1056	0.0195638	1.20406	0.344031		125350	149347	118346	6.30038	0.041695	2.12237	0.00176286		474008	506040	390852	21.9552	0.00773478	0.609048	0.00971575		403545	209910	376697	0.872315	0.568243	15.329	0.0138734
PRRC2A	30922.9	111378	165131	734815	1002327	907276	10.5521	0.0101461		410786	422910	454547	5.1782	0.0314958	2.0378	0.0017885		244481	261362	232758	2.96821	0.0983595	3.55504	0.000201393		1173658	1048873	701161	11.4919	0.00993669	0.918223	0.662279		1019167	1368347	955419	0.794506	0.184238	13.2814	0.00751057
EIF4G2	300969	247214	392035	2620778	3970048	3229102	10.4824	0.000196601		3646831	4498562	4416980	13.5435	6.35923e-05	0.773982	0.135667		2849648	1858509	3148467	8.29936	0.000542768	1.26304	0.310497		7737849	5132720	5550882	19.6247	8.45041e-05	0.534145	0.0225931		6026433	3289200	3864865	0.759756	0.27444	13.7971	0.000308805
EIF4A2	27172.6	44365.7	28650.5	255093	274208	246033	7.92782	0.000198686		270971	318985	271187	8.78788	0.000189816	0.902131	0.176963		87007.8	84071.2	63728.2	2.38091	0.00920466	3.32975	0.000314319		473330	335108	314861	11.308	0.000267914	0.70108	0.0531743		387313	262282	331592	0.799428	0.129941	9.91687	0.000282627
EIF4A1	336110	262860	453369	2263723	2970145	2673591	7.65619	0.000321585		2359082	3403041	2696869	8.14587	0.000386874	0.939886	0.665546		710036	485620	665471	1.7893	0.0415049	4.27888	0.00050598		4613232	3329130	2453082	9.79784	0.000694046	0.781417	0.282435		3631301	1956155	4041498	0.855518	0.550359	8.94919	0.00135567
HADHB	16948.5	96604.1	119036	383700	379251	439768	6.89888	0.0356469		441109	444921	452795	7.69676	0.0298614	0.896336	0.085427		224183	188742	234241	3.7049	0.102769	1.8621	0.00156767		608286	473732	444581	8.69485	0.0258431	0.793445	0.0962936		485505	356311	420879	0.957901	0.692828	7.20209	0.0341057
EIF2S3	149582	202477	330126	1346156	1338339	1822066	6.89864	0.00156094		1563278	1849802	2086463	8.45043	0.000961544	0.816365	0.19874		947872	624273	1210838	4.1536	0.0090962	1.66088	0.0810532		3589080	2003718	2089080	11.4537	0.00120528	0.602306	0.0765235		2114044	1374537	2644473	0.753134	0.262121	9.15991	0.00179642
EIF2S1	203902	164622	323649	1051787	1246656	1345596	5.45592	0.00133007		1192502	1413862	1479100	6.12293	0.00099147	0.891063	0.304417		828751	519034	882616	3.26941	0.0104315	1.66878	0.0485976		2241331	1482160	1438921	7.60591	0.001169	0.717327	0.107251		1501839	1019074	2047226	0.825781	0.422655	6.60698	0.00264874
EIF2S2	183673	198832	288539	1139175	1220181	1216308	5.43385	0.000276193		1193829	1305716	1424743	5.9511	0.000274009	0.913083	0.178165		711882	543485	784842	3.06582	0.00321462	1.77239	0.00696874		2334874	1609907	1538579	8.18746	0.000394561	0.663679	0.0376918		1397665	1568989	1692394	0.769446	0.0119656	7.06203	0.000199807
EIF3J	201787	383734	443916	1718262	1679806	1641155	5.16525	0.00248516		1597979	1562437	1863836	5.13475	0.00275465	1.00594	0.922231		1036723	656832	975322	2.68337	0.0246928	1.92491	0.0103497		2710022	2176651	1792546	6.7505	0.00210979	0.765166	0.0897833		2088727	2058864	2239927	0.789317	0.00126314	6.54395	0.00152194
ABCE1	22342.2	47363.8	34750.4	151614	168542	175502	4.95905	0.00197041		153313	190563	191860	5.34184	0.0018907	0.928342	0.434079		90149.8	84091.2	104442	2.78197	0.0107926	1.78256	0.00171462		247592	222884	241912	7.13367	0.000874279	0.695161	0.0025401		225218	128519	291780	0.80978	0.439215	6.12395	0.00511063
EIF3F	212164	420734	624845	1421858	2095281	1810380	4.58993	0.0104434		1726414	1907317	1622089	4.57507	0.00886259	1.00325	0.980144		1292758	963741	1111309	2.91712	0.0305899	1.57345	0.0326699		2991350	2036503	1592967	5.5826	0.00922392	0.822185	0.414819		2125118	1097338	2336458	0.996619	0.990349	4.6055	0.0180521
EIF3L	491198	778535	1053866	2373815	3739998	3719456	4.34336	0.00541409		2872628	3806197	3033362	4.34969	0.00349331	0.998545	0.993707		2416723	1449290	2549893	2.80885	0.0224797	1.54631	0.136907		5312936	3458946	2654930	4.94694	0.00598146	0.877988	0.632942		4482485	1702535	4777935	0.967492	0.932438	4.4893	0.020015
EIF3A	376871	700747	699034	2242564	2632898	2535656	4.32852	0.00229726		2246039	2545178	2609938	4.32352	0.00228574	1.00115	0.987102		1492211	1131194	1562956	2.42673	0.0181556	1.78369	0.00665895		4776357	3269396	2434257	5.90508	0.00333399	0.733015	0.197199		3386430	2295670	3064460	0.856554	0.287213	5.05341	0.00239533
ASCC3	27746.1	74617.3	37479.4	178681	192483	167296	4.2012	0.00830401		139178	146488	136920	3.30117	0.0152364	1.27264	0.00601167		121726	103584	86791	2.41605	0.0460294	1.73888	0.00637711		235777	214358	210536	5.15677	0.00511615	0.814697	0.0187466		211384	145353	179379	1.01445	0.907313	4.14137	0.0104071
USP9X	28057.3	9237.27	36940.9	98653.5	90333.1	79275.8	4.19438	0.0286601		82799.8	95865.1	127018	4.72229	0.0246099	0.888209	0.446931		68095.4	59386.8	66233.4	3.03573	0.0595275	1.38167	0.013131		184772	135139	205162	8.11843	0.00904132	0.516649	0.00932557		132671	81371.7	131850	0.791755	0.250574	5.29757	0.0212824
EIF3C	447744	686144	784074	2367912	2651156	2641737	4.09854	0.00123108		2546440	2968818	2899700	4.49803	0.00102094	0.911186	0.198624		1675042	1247719	1688974	2.44712	0.0103173	1.67485	0.00831991		4939708	3299933	2594008	5.59919	0.00242085	0.731989	0.178654		3744332	2361797	3209723	0.835992	0.271117	4.90261	0.00183309
TMA16	22016.9	32086.2	21779.8	113132	81716.6	110606	4.05057	0.00106102		103312	92650.4	97782.2	3.93288	0.000476152	1.02992	0.801012		51827	33497.4	58688.6	1.87787	0.04131	2.15701	0.0183349		148482	138950	133358	5.6339	0.000191434	0.718963	0.0393645		133552	93532.4	137207	0.841839	0.347795	4.81157	0.000897882
EIF3M	297717	367348	576264	1436950	1392915	2061405	4.03035	0.00385693		1663918	1950990	1855222	4.57186	0.00162033	0.881554	0.400961		1294759	630195	1300515	2.56306	0.0384364	1.57247	0.170974		3026112	1763355	1838793	5.37962	0.00297257	0.749188	0.249043		2533257	831792	2872950	0.88004	0.772708	4.57973	0.0257505
EIF3B	460594	651702	799169	2340511	2476734	2705894	4.0287	0.00110972		2549475	2751216	2631465	4.25327	0.000874652	0.947202	0.318456		1607482	1145871	1664343	2.33797	0.0132221	1.72316	0.012566		4827972	3029246	2448957	5.30508	0.00290206	0.759405	0.250242		3446238	1587520	3574855	0.929093	0.797372	4.33616	0.00906174
SMG6	19724.4	11491.5	27949	71027.2	84609.4	62840.5	3.90641	0.0074953		31697.3	38194.1	38347.2	1.94238	0.067107	2.01115	0.00281706		11186.9	20833.4	14380.8	0.808785	0.537882	4.82997	0.00141061		78614.2	77497.4	69234.7	4.0531	0.00589093	0.963807	0.718316		76767.5	80220.8	60244.7	1.00593	0.964276	3.88339	0.00769797
EIF3E	229212	430288	591470	1213648	1795983	1546420	3.86602	0.01089		1386879	1774376	1327354	3.82573	0.010167	1.01053	0.946085		1237981	995882	1207706	2.94432	0.0197088	1.31305	0.110557		2372836	1641173	1181737	4.28882	0.0133021	0.901419	0.677102		1755012	969548	2035136	0.991045	0.973413	3.90096	0.0192476
HADHA	67306.7	59886.5	66757.8	252164	212311	266916	3.75878	7.21604e-05		243641	305238	276314	4.24262	4.34322e-05	0.885959	0.270604		140488	103977	156482	2.04041	0.00508175	1.84217	0.0121249		386860	303351	259428	4.83662	0.000208313	0.777151	0.135402		309671	200920	315952	0.899144	0.549618	4.1804	0.000717664
EIF3H	357219	451034	677550	1648052	1592226	2170886	3.73688	0.00335825		1843756	1826695	1951550	3.91942	0.00191296	0.953428	0.659083		1288912	1007918	1191906	2.42067	0.0116314	1.54374	0.0236064		3188433	1881021	1825138	4.6458	0.00413166	0.804357	0.350174		2918187	1125198	2884913	0.844072	0.635197	4.42721	0.0154284
EIF3G	440611	728521	693591	2341158	2207518	2119257	3.66414	0.00133395		2164143	2371688	2091457	3.63968	0.00141702	1.00672	0.89441		1225974	1054140	1281183	1.95193	0.0172451	1.87719	0.000664055		4252052	2875972	2201994	4.94538	0.00303838	0.740923	0.195697		2651783	3012492	2857397	0.782879	0.00645415	4.68034	0.000715293
EIF4G3	34838.9	81658	32561	197955	120462	186914	3.63719	0.0182115		205366	161494	119300	3.4956	0.0201926	1.04051	0.866766		126894	26983.8	165985	1.8307	0.397417	1.98678	0.307458		224605	166744	210203	4.39658	0.0087287	0.827277	0.353976		311360	186731	281518	0.648174	0.121893	5.61144	0.006724
EIF3K	310109	573846	698468	1707578	1716593	1864679	3.52965	0.00687603		1820677	2166642	1915077	3.93173	0.00540934	0.897736	0.14152		1254649	948359	1092687	2.18698	0.0384747	1.61394	0.00503392		3130350	2161138	1695908	4.51933	0.00757374	0.781013	0.24271		2571703	1411999	2509351	0.843358	0.437973	4.18524	0.0102719
EIF3D	378256	561424	665764	2084754	1476658	1925723	3.47411	0.00321925		2069759	2320257	2045975	4.11137	0.0011991	0.845001	0.206232		1214505	899627	1218510	2.1117	0.0186692	1.64518	0.0263879		3782354	2484802	2196429	5.26573	0.00210396	0.65976	0.0996284		2578406	2670440	2833640	0.672279	0.0211741	5.16766	0.00063759
EIF3I	337936	550234	627447	1777539	1484146	1738234	3.40002	0.00339244		1744436	1982923	1708309	3.69989	0.00251606	0.918951	0.313913		1181820	974292	1129609	2.23393	0.0151144	1.52199	0.00669379		3505753	2043823	1625298	4.63873	0.00655344	0.732963	0.256418		2372814	1870417	2309945	0.764775	0.0466107	4.44578	0.00181559
RPS13	319808	492047	545416	1337246	1427760	1492688	3.21418	0.00218224		1073911	1487663	1271153	2.87088	0.00502328	1.11958	0.319142		852792	689348	1011098	1.90612	0.0309062	1.68624	0.0105679		1877135	1612721	1256853	3.5392	0.00326821	0.908166	0.471285		1486974	1759908	1729926	0.857048	0.0686165	3.7503	0.00154352
RPS16	364414	673043	755081	1821055	1747379	1907837	3.20042	0.00692309		1696161	1997793	1768040	3.18634	0.00744775	1.00442	0.940302		1264263	1017990	1148972	1.99872	0.0419199	1.60123	0.00223835		2557398	2094373	2024967	3.88341	0.00464974	0.824126	0.0662342		2160712	2275341	2193374	0.825718	0.00296255	3.87592	0.00393634
RPS19	256285	649472	642602	1483756	1809116	1289321	3.18655	0.0231118		1382377	1323769	1365046	2.85838	0.0271582	1.11481	0.334326		998296	846800	758202	1.81635	0.134131	1.75437	0.0113508		2002203	1928367	1259715	3.56928	0.0204967	0.892771	0.558912		1033879	2197742	1395912	1.02951	0.909486	3.09523	0.0404381
RPS25	425822	848582	914908	1764962	2546400	2109549	3.06091	0.0135256		1852582	1705843	1795100	2.5793	0.0179236	1.18672	0.18982		1355464	1489757	1310228	2.00025	0.0481272	1.53027	0.0194548		2680256	2212292	1499839	2.99632	0.0209975	1.02156	0.920565		1351708	2109192	2158839	1.1549	0.480866	2.65037	0.0274068
RPS18	438054	825047	784006	2066779	2109133	1824694	3.03916	0.00591421		1647277	1975526	1717569	2.70196	0.00913791	1.1248	0.173952		1205853	1100322	1282412	1.81763	0.0452674	1.67205	0.00126443		2763877	2407112	1646336	3.38119	0.00883983	0.898845	0.544821		1924939	2377131	2287916	0.912485	0.31159	3.33064	0.00485325
RPSA	432499	786791	925851	1825729	2073196	2175932	2.96787	0.0101431		1915761	2146005	1906604	2.91932	0.0102882	1.01663	0.812359		1418156	1191903	1216163	1.86863	0.0582569	1.58826	0.00365248		3094366	2136666	1761130	3.33098	0.0133631	0.890993	0.542163		2235770	1628737	2584303	0.956533	0.776032	3.10274	0.0135211
RPS14	461903	744630	980242	2319831	1966993	1782085	2.88927	0.0103721		1793558	2004674	1778576	2.66687	0.0117354	1.08339	0.404646		1268661	1152777	1118039	1.69268	0.0777345	1.70692	0.00338146		3006861	2467220	1790545	3.40273	0.0100957	0.849103	0.389161		1869280	3169629	2106380	0.866941	0.466059	3.33272	0.0114333
RPS15	285361	446096	502808	1255440	1211224	968664	2.84439	0.00537323		990297	1358004	912261	2.67621	0.00951273	1.06284	0.697601		775352	490036	754204	1.64815	0.0930887	1.72581	0.0321587		1643670	1359129	841652	3.08551	0.012868	0.921854	0.724351		1321672	1214601	1144990	0.928849	0.463686	3.06228	0.00322329
RPS9	271217	451809	573708	976424	1210243	1360340	2.83835	0.0124238		1055293	1262716	1270399	2.8877	0.00982846	0.982909	0.8877		891954	708968	900874	2.00858	0.0409269	1.41311	0.0501804		1991717	1331520	1066150	3.42618	0.0127132	0.828428	0.414773		1532805	1112364	1649449	0.829905	0.295662	3.42008	0.00815154
RACK1	400141	532891	650256	1284383	1464274	1594547	2.78616	0.00267057		1338301	1622814	1491838	2.85893	0.00227541	0.974549	0.774447		976433	868288	1063262	1.8664	0.0150075	1.4928	0.00962091		2647884	1726843	1370094	3.56169	0.00602345	0.782259	0.292963		1620715	979884	2115098	0.962899	0.879584	2.89351	0.0162062
RPS5	346182	431406	510127	1235092	990941	1333781	2.7775	0.00204624		1078455	1392477	1356171	2.99005	0.00138375	0.928914	0.57354		844447	625904	986372	1.89853	0.0212842	1.46298	0.0767142		1881876	1445272	1253737	3.55052	0.00149661	0.782279	0.173828		1526958	1287124	1826362	0.769011	0.122887	3.61178	0.00104894
RPS20	277145	578829	593643	1561029	1082703	1189465	2.76373	0.0203672		1018692	1073034	1158389	2.36906	0.02691	1.1666	0.254351		690444	693633	702856	1.52328	0.167391	1.81433	0.00560221		1838846	1346511	1168726	3.12053	0.0159261	0.885662	0.521631		1295066	2000819	1634043	0.780135	0.21087	3.54264	0.0106318
RPS15A	334457	581258	508352	1377723	1430101	1033574	2.74157	0.00670708		1134189	1160425	1003869	2.37339	0.00742293	1.15513	0.267398		802844	835536	797569	1.75589	0.0280586	1.56136	0.0126437		1528248	1264014	1113649	2.79216	0.00569389	0.981881	0.900823		1366940	1124770	1326884	0.999404	0.99625	2.7432	0.00469301
RPS24	526675	996443	906713	2337731	2297376	1816858	2.73712	0.0093738		1877748	1945195	1861863	2.42676	0.0112292	1.12789	0.21782		1384565	891184	1307471	1.50227	0.168027	1.82199	0.0201263		3007116	2521742	1858882	3.09418	0.00972231	0.884603	0.492056		1976623	3157458	2260284	0.884384	0.488537	3.09495	0.00961597
ASCC2	30754.3	32783.1	25815.9	80388.4	86808.6	76053.2	2.73198	0.00024327		75554	71407	51497.8	2.20182	0.00477116	1.24078	0.160679		58016.2	8479.93	39173.7	0.904687	0.873628	3.01981	0.133279		109534	101275	89855.3	3.37068	0.000187731	0.810512	0.0385251		96796	92051.5	83284.9	0.894279	0.128776	3.05495	0.000184846
RPS3A	453682	803537	864805	1709324	1879430	1792513	2.63358	0.00926068		1559241	1880862	1754495	2.53658	0.011609	1.03824	0.572946		1207200	1196029	1223399	1.77612	0.0480323	1.48277	0.000151566		2868821	2096021	1710194	3.19514	0.0101514	0.824245	0.27491		1967430	2200307	2425519	0.818544	0.0393108	3.21739	0.00534687
RPS7	708507	891832	1042683	2492145	1952585	2452096	2.62611	0.00214337		1640290	2585879	2062867	2.36814	0.00754895	1.10894	0.536722		1465593	676048	1617495	1.34488	0.37603	1.95267	0.0799984		2853912	2128349	2485673	2.84042	0.0017569	0.924551	0.534913		3108821	3671649	3517759	0.667318	0.0122692	3.93533	0.000367497
RPS23	530725	676388	649904	2035459	863394	2370553	2.61378	0.0410328		1635349	2055293	2282934	3.20396	0.000712911	0.815795	0.570014		1084068	717340	1530630	1.72152	0.0788905	1.5183	0.337044		3433550	2223734	2210295	4.16665	0.000960583	0.627309	0.249632		2781436	2142068	2883102	0.623619	0.223381	4.1913	0.000281797
RPS11	389842	760381	672433	1642738	1520988	1407584	2.60335	0.0103832		1387166	1442939	1348672	2.38362	0.0135652	1.09218	0.144515		985842	1029556	955184	1.69431	0.0630322	1.53653	0.000979125		2231890	1837153	1374804	3.0467	0.011028	0.854482	0.346912		1502004	2313723	1530444	0.87121	0.403952	2.9882	0.0117335
RPS27	471372	992176	856218	2163631	1802746	1743104	2.57021	0.0164127		1801238	1629465	1775946	2.35236	0.0203962	1.09261	0.297914		1214110	1480844	1232727	1.76888	0.0732751	1.45301	0.0156852		3258108	2185235	1825077	3.1896	0.0151847	0.805809	0.305577		2174867	2496809	2095758	0.842223	0.115664	3.05169	0.00881226
RPS3	572085	889156	1010840	1871731	2051878	2093587	2.50066	0.0064568		2017007	2192875	1914411	2.54416	0.00617235	0.982901	0.758865		1580149	1192950	1544083	1.7822	0.0411172	1.40313	0.0246471		3417590	2401895	1907171	3.12259	0.00925172	0.800831	0.268708		2276288	2120384	2862895	0.834859	0.136093	2.99531	0.00488686
RPS6	598765	1033787	890282	2297728	2115372	1719444	2.47525	0.00795039		1572640	1960259	1698960	2.11822	0.0128212	1.16856	0.221649		1214153	1247946	1088973	1.44131	0.0954189	1.71736	0.00483878		2841766	2316710	1825275	2.79377	0.00770925	0.885989	0.476514		1927521	4565596	2239222	0.751323	0.364346	3.29453	0.0187447
RPS8	633458	1064915	1067662	2370089	2187631	1965070	2.41852	0.00830406		2171469	2287756	2038990	2.41381	0.00756628	1.00195	0.977057		1459365	1266168	1288285	1.48959	0.0902989	1.62362	0.00232592		3451495	2631159	2282508	3.06455	0.00613541	0.789193	0.14944		2508256	3245996	2719645	0.772019	0.050475	3.13272	0.00382504
RPS4X	656189	783148	976809	1773138	1671063	2373331	2.41067	0.00510647		1716291	2354757	2252117	2.62713	0.00311978	0.917604	0.589278		1253616	1126995	1583650	1.64571	0.0310495	1.46481	0.0611641		3452632	2267239	2370685	3.33129	0.00240216	0.723643	0.133005		3122121	2242938	3251851	0.675925	0.0705605	3.56647	0.00151008
EIF4G1	218514	309388	339949	602502	679259	635782	2.24544	0.00431838		597213	646342	607041	2.16839	0.00477658	1.03553	0.45479		458338	406206	421240	1.50553	0.0423084	1.49147	0.00130845		903350	754212	563933	2.55698	0.00811791	0.878162	0.410675		736561	496572	712958	0.999269	0.995812	2.24708	0.0117896
RPS2	530465	780320	849915	1504616	1526655	1590503	2.18172	0.00590526		1566991	1686631	1512018	2.24791	0.00549365	0.970553	0.455533		1151238	953217	1108890	1.51233	0.0569438	1.44262	0.00364602		2648353	1748493	1406631	2.64548	0.0144878	0.824695	0.359417		1822736	1826545	2172792	0.79636	0.0197533	2.73961	0.00297396
MMTAG2	31491.7	40149.8	22259.4	63303.1	55754.2	45022	1.78065	0.0434665		43280.6	42968	40524	1.38863	0.129616	1.28231	0.0706253		35486.8	52244.2	33373.5	1.30028	0.301062	1.36943	0.141482		60710.6	65378.1	45073.6	1.85243	0.0399149	0.96125	0.806466		44605.3	69457.3	36376.6	1.12133	0.622897	1.58798	0.145616
TSR1	110866	109781	124746	198931	192063	172699	1.63191	0.00115748		178045	204267	163050	1.57483	0.00420693	1.03624	0.672342		190186	159656	130579	1.37709	0.0511004	1.18504	0.219266		327739	331177	170141	2.29976	0.020537	0.709598	0.200974		256365	143706	150393	1.05997	0.775227	1.53958	0.0859723
DDX3X	205731	153842	219798	308556	283165	309594	1.57249	0.0162432		285465	310158	412014	1.73733	0.024021	0.905121	0.434458		207480	182798	266723	1.13293	0.468499	1.38799	0.0461229		562751	372161	410065	2.31118	0.00726626	0.680387	0.03981		352949	250124	380921	0.930012	0.613448	1.69083	0.0363039

## Sheet: MS#2
Gene	Intensity: Ctrl_1	Intensity: Ctrl_2	Intensity: Ctrl_3	Intensity: WT_1	Intensity: WT_2	Intensity: WT_3	Ratio WT/Ctrl	p-value WT/Ctrl		Intensity: 714_1	Intensity: 714_2	Intensity: 714_3	Ratio 714/Ctrl	p-value 714/Ctrl	Ratio WT/714	p-value WT/714		Intensity: 785_1	Intensity: 785_2	Intensity: 785_3	Ratio 785/Ctrl	p-value 785/Ctrl	Ratio WT/785	p-value WT/785
EIF4G2	7.31228e+06	7554474	20100830	531227488	497882336	550338368	50.799	0.00029587		196375776	186300064	815455616	29.9509	0.00440356	1.69608	0.336788		467012320	608017152	562493312	52.3958	0.000314138	0.969524	0.729951
EIF4A2	1.92472e+06	1.77361e+06	3044591	61575640	58206916	52829852	26.3129	4.72068e-05		16794882	21385310	86876536	14.426	0.00776099	1.82399	0.307411		48337448	60580344	47634348	23.7644	6.86158e-05	1.10724	0.319781
PRRC2A	6.03245e+06	6.74806e+06	6.39043e+06	117085728	114963440	137025312	19.2112	1.35145e-06		54569572	44089284	114940336	10.2059	0.00135681	1.88236	0.099231		91853128	111138776	91998240	15.3407	2.74071e-06	1.2523	0.0558852
EIF4A1	8550404	7.71991e+06	9304234	154434448	161642192	118722576	16.8986	1.37479e-05		52325132	64647904	171827552	9.81807	0.0035023	1.72117	0.224843		118867064	154818560	122898688	15.4425	1.02093e-05	1.09429	0.517448
PRRC2B	2.43867e+06	2497723	2472386	40852588	34302420	49258692	16.6113	1.14621e-05		19553176	15508878	37021036	9.06729	0.00106412	1.83201	0.0969437		30799626	39019384	32160946	13.6914	3.62569e-06	1.21327	0.203478
PRRC2C	8152757	6337950	7225424	105939592	92306720	123069416	14.7721	1.67562e-05		37674564	31675424	114666224	7.15643	0.00861467	2.06417	0.153014		60702928	74497576	70892712	9.50486	1.90564e-05	1.55416	0.0130307
EIF3J	15284422	24479078	20667156	245890992	186083936	277958240	11.8042	0.000170497		110390624	70835936	248540624	6.31083	0.00934998	1.87046	0.180257		135059680	173646752	151203776	7.71158	0.000195086	1.53071	0.037716
EIF3H	20172924	31366380	30235318	209301360	195487552	286226272	8.49085	0.000311482		100406928	89383760	213593408	4.64466	0.00752209	1.82809	0.112257		168939568	184008160	155959952	6.32817	0.000246114	1.34175	0.0811499
EIF3F	26937936	40308204	35996816	256479280	241187056	357694368	8.27241	0.000248979		122805464	113946440	250248240	4.47462	0.00572599	1.84874	0.0923821		175525104	235770672	188567920	5.84465	0.000292942	1.41538	0.0832467
EIF3G	26857320	36652032	39791644	261013808	207392512	288192032	7.35747	0.000206459		126368792	116925000	257960256	4.59955	0.00542395	1.59961	0.156881		165454240	197891312	208079664	5.58205	0.000241691	1.31806	0.0823556
EIF3L	31489618	56747700	54203372	304813088	329421760	379762112	7.32912	0.000568651		142013552	168370992	440347584	4.77255	0.017413	1.53568	0.297095		293148448	309522912	263727712	6.27477	0.000706982	1.16803	0.123155
EIF3K	22073194	37234408	34691812	173280736	190023696	324007072	7.20596	0.00149089		94753064	104117024	195445168	4.07413	0.00741496	1.76871	0.129638		138585920	170673344	147388224	4.9633	0.000791014	1.45185	0.142524
EIF3I	26423938	36913756	34418256	228539760	201873024	267551808	7.16404	0.000112124		124653712	108341984	258998768	4.70553	0.0058306	1.52247	0.210613		183362672	235213680	171850048	6.04388	0.000209626	1.18534	0.247508
PDCD4	894040	1009464	946438	5907287	5.45394e+06	8281784	6.78517	0.000134262		3.19181e+06	3.4829e+06	6174406	4.3153	0.00223191	1.57235	0.136421		5274311	5.43737e+06	4649129	5.38429	9.22495e-06	1.26018	0.16598
EIF3E	28034978	47563364	45179260	261773744	260324896	271354208	6.74562	0.000348425		124508608	129412440	307038400	4.34662	0.0123447	1.55192	0.210426		219026704	265757056	207689120	5.85456	0.000659779	1.1522	0.13587
EIF3C	25600162	45013276	39213208	242635856	226827600	234966288	6.58992	0.000384308		108470688	120170656	293122848	4.38916	0.0145402	1.50141	0.268177		188489408	216490112	186153328	5.519	0.000639449	1.19404	0.0272531
EIF3A	39496092	60399768	60141836	385134272	335511040	214204240	5.77821	0.00149274		166332848	168722400	425591488	4.36642	0.0124552	1.32333	0.477316		278957024	332595776	276224032	5.63183	0.000352239	1.02599	0.897539
EIF3B	30962198	54069748	51395512	269843456	271699904	211489888	5.64841	0.000908834		141027712	146663184	341658208	4.34679	0.0123181	1.29944	0.432119		235526416	285874944	235392240	5.68982	0.000781512	0.992722	0.947748
EIF3D	34587536	45027204	44101000	196018864	222841024	190751632	4.95039	8.01854e-05		106455144	126667864	279088704	3.7982	0.0123794	1.30335	0.427641		186724688	224924176	209469664	5.04087	8.731e-05	0.982051	0.814722
EIF2S2	6.27793e+06	8682280	7942531	33905200	30407974	49028500	4.88762	0.000800845		17210084	15190968	34553164	2.75306	0.0207516	1.77534	0.122358		26012262	31863084	27071426	3.7284	0.0003318	1.31092	0.160352
RACK1	9441132	15197677	12717698	69496544	65730100	39692076	4.6317	0.0024615		36963816	46600148	62352572	3.88988	0.00270747	1.19071	0.496654		56630856	66673764	48704764	4.65361	0.000752797	0.995292	0.982297
EIF2S3	5760923	7815544	7.56052e+06	33926500	26868472	36434772	4.60361	0.000332451		14556597	13688481	34242472	2.71639	0.0325844	1.69475	0.1639		25200156	29677976	24150104	3.75766	0.000327925	1.22513	0.142383
EIF2S1	6.16491e+06	7582150	8157695	34920052	29816568	35003528	4.57214	0.000106043		17374114	13932002	33355222	2.7665	0.020872	1.65268	0.13346		26564466	31501402	24284768	3.76322	0.000306398	1.21495	0.104254
ABCE1	1.6509e+06	2.45659e+06	2.99358e+06	8922779	8.28005e+06	14110867	4.41179	0.00356242		4.947e+06	4.11172e+06	11092344	2.6488	0.0502142	1.66558	0.215755		6394907	7517133	7.01798e+06	3.0289	0.00361653	1.45656	0.0955331
EIF3M	9647955	18825532	21015122	72241816	81072152	38394668	3.8911	0.015612		30274398	62155288	111346144	3.80048	0.040827	1.02384	0.960085		78128992	77552688	67321336	4.74551	0.00328568	0.819955	0.449951
RPSA	35766508	69569352	45572312	182837376	153163408	197495600	3.65365	0.00341002		113883336	131991360	174437808	2.84894	0.0105807	1.28246	0.163412		159165312	179512608	140829472	3.2861	0.00451484	1.11185	0.360709
RPS3A	55199180	74469608	71661936	245163552	230362288	250537232	3.63507	0.000187238		147301536	118554904	253800368	2.46873	0.0210873	1.47245	0.164611		193753600	242603456	201224992	3.17841	0.000587245	1.14368	0.143515
RPS15	15068672	17197574	16682507	48195212	56723844	60864612	3.37632	0.000108067		33958224	33830872	45461948	2.29457	0.00141858	1.47144	0.032175		49459876	61270148	55217644	3.38266	7.79681e-05	0.998125	0.984821
RPS20	39181492	59437304	50557344	172366784	151402400	172630192	3.36971	0.000705607		95837424	81711440	155113168	2.17694	0.0268528	1.54791	0.0914084		139935456	168598640	121580776	2.89895	0.00229231	1.16239	0.22218
RPS4X	63287224	87897248	82363056	254580352	224939648	260925824	3.19493	0.000461896		150888048	132571104	257146112	2.23917	0.0235261	1.42684	0.162451		213898896	261989440	198842240	2.89729	0.00121362	1.10273	0.358853
RPS2	71592904	92647464	80404808	255319872	230926096	279507456	3.13802	0.000248324		153819264	139989488	253029120	2.16985	0.0174131	1.44619	0.126663		237102592	267367232	215226736	2.94658	0.000375928	1.06497	0.49304
RPS3	59693320	82457520	70058072	231230080	215066592	209906576	3.11657	0.0003117		142367344	143645600	257286896	2.48029	0.0138214	1.25653	0.312861		217497056	248723728	194492480	3.12478	0.000628346	0.997371	0.974299
RPS25	55992988	84063600	65317840	219606896	193749232	208655968	3.06795	0.000826797		115965136	102691320	159287408	1.8341	0.0263768	1.67273	0.0193056		143893648	183763104	111720976	2.12595	0.0154659	1.44309	0.0685755
RPS18	78403608	106972632	89591864	319914880	284879264	203246560	2.91036	0.00281121		204778288	165621008	282507744	2.33624	0.00911006	1.24575	0.347098		269889120	314296416	214672304	2.89384	0.00173882	1.00571	0.97567
RPS19	72770088	87363280	84083936	291726432	262591072	166383216	2.87822	0.00429253		175785888	128677128	192882320	2.01339	0.00649877	1.42954	0.166204		216535056	252063184	146573056	2.46433	0.00616647	1.16795	0.546831
RPS13	63072140	76495792	73329848	227995936	205688880	176964624	2.86257	0.000363777		156391280	131046856	209025104	2.29629	0.00495767	1.24661	0.227349		211906912	233558336	172618096	2.89039	0.000572121	0.990374	0.937312
SMG6	885111	836861	703567	2.4248e+06	2.49241e+06	1.96998e+06	2.83749	0.000504505		1.10098e+06	1.17945e+06	2.64284e+06	1.87438	0.0957703	1.51383	0.226991		2.29797e+06	2301057	1.94887e+06	2.70416	0.000355349	1.0493	0.630304
RPS16	71354208	95435600	88467920	286351552	258379728	180739248	2.81038	0.00327328		164422160	139826176	214603344	2.01569	0.0100009	1.39425	0.150476		230399136	289840000	176126688	2.69267	0.0041607	1.04372	0.841385
RPS8	55504848	83134216	62994888	215559616	177068064	166249968	2.7948	0.00196755		105605792	93477576	211628896	1.92983	0.0794576	1.44821	0.236609		162171104	185965408	163495920	2.5694	0.00176564	1.08772	0.402636
RPS14	88279816	66922716	85019672	235090880	208747296	214054192	2.75513	0.000419225		159705136	107526192	203242256	1.90823	0.0343704	1.44381	0.124015		198936640	198899552	176051040	2.40258	0.000792373	1.14674	0.0657359
RPS5	50989432	60878776	60382520	171689728	181254688	116989944	2.68808	0.0027032		115348312	109259840	183179248	2.30939	0.0085557	1.16398	0.517471		151151008	182222736	161184448	2.87184	0.000187827	0.936013	0.678756
RPS6	70665608	77283504	87488800	236950928	207785520	188130912	2.68635	0.000409733		143312128	117617728	256586112	2.08408	0.0386986	1.28899	0.355989		208328768	227777520	188549968	2.6555	0.000292116	1.01162	0.89998
USP9X	853736	876800	1.00519e+06	2.28244e+06	2.07758e+06	2.7667e+06	2.59308	0.000634257		1.34427e+06	1.26565e+06	3078192	1.9093	0.0904894	1.35813	0.363631		1.88816e+06	1.88816e+06	2.16264e+06	2.17202	0.000334324	1.19386	0.137667
RPS27	11779513	17727044	16963384	54195992	41232904	24943140	2.50589	0.0246273		36539788	30847102	64989828	2.74484	0.0178062	0.912947	0.790171		45871344	61929800	41370780	3.21331	0.00275288	0.779846	0.388819
RPS23	47950652	61902460	54821144	156368128	150421584	103786368	2.46632	0.00384207		108495640	97571280	186908944	2.29952	0.0177881	1.07253	0.784976		146490720	169579120	120796976	2.64198	0.00138254	0.933512	0.695441
RPS11	65912408	90623992	90560272	241264560	202262528	154232848	2.40517	0.00638883		150693488	116952832	245547280	2	0.0457909	1.20258	0.507251		212433984	228490816	186392464	2.55735	0.00151455	0.940492	0.69022
RPS15A	59427952	83218664	68050552	179231344	181270272	143892128	2.40387	0.00206744		102420960	111660880	164563952	1.77498	0.0308529	1.35431	0.138189		164184960	200104400	139764432	2.38954	0.00363605	1.006	0.965016
RPS9	101465672	132693848	126118936	373259328	326311232	192116288	2.39746	0.0161784		208594176	197823296	430736384	2.18749	0.0414183	1.09599	0.790458		340775840	364454144	291601120	2.77322	0.000640792	0.864507	0.532212
RPS24	7.65218e+06	11092403	9307667	24092510	20986636	21193354	2.38483	0.00170186		12639737	16231934	25422754	1.87597	0.0526926	1.27125	0.315241		22563722	23211956	23347900	2.49214	0.00106258	0.95694	0.389993
ASCC3	1.91792e+06	2.41562e+06	1.75014e+06	4377177	4428698	5.53349e+06	2.36508	0.00216121		3.35272e+06	3574637	4.76059e+06	1.91625	0.0107527	1.23422	0.186202		4162309	4606887	4047166	2.12318	0.00190651	1.11393	0.27704
TMA16	1.72663e+06	1.82659e+06	1.57179e+06	4.34398e+06	3182852	4.18676e+06	2.26873	0.00158894		2.11838e+06	2.07626e+06	3370333	1.4407	0.0902354	1.57474	0.071292		3.41311e+06	3.43572e+06	3.27821e+06	1.97935	0.000122146	1.1462	0.240965
RPS7	82112880	116012824	115294952	264431568	256983648	188359376	2.26722	0.0065436		172806928	171442032	283239616	1.96956	0.0282111	1.15113	0.517281		220017520	280430560	242639712	2.38876	0.00290709	0.949119	0.707356
EIF4G1	21641400	27453004	24632146	46743360	44272752	48332592	1.89775	0.000946875		39504500	33760724	45696656	1.60887	0.0128891	1.17955	0.144004		35225156	36820272	31958050	1.41486	0.0125257	1.3413	0.00390665
TSR1	8797782	10425546	12447915	17289996	16477622	22357672	1.77357	0.0141948		11300401	11411680	24703536	1.40781	0.285653	1.25981	0.449565		22537158	20560054	17128752	1.90851	0.00735875	0.929299	0.587275
EIF4G3	350343	397299	538740	699392	630917	760461	1.64788	0.0227293		571163	722256	743036	1.59891	0.0370509	1.03063	0.776473		585213	492188	620675	1.3359	0.117364	1.23354	0.0758069
ASCC2	1.17603e+06	1.48219e+06	1.41384e+06	2.34708e+06	2.29098e+06	1.85841e+06	1.59462	0.010345		1.92181e+06	2604895	3.84356e+06	1.98383	0.0322365	0.803807	0.36486		2526327	2.66276e+06	2310663	1.84762	0.00168895	0.863065	0.157805
HADHB	2.49181e+06	2562739	1.94395e+06	3.72555e+06	3.36552e+06	3.68724e+06	1.55005	0.00941716		3261491	3.17745e+06	3.35895e+06	1.41015	0.0183007	1.09921	0.0585992		3.00335e+06	3.50799e+06	2.75356e+06	1.32704	0.0661955	1.16805	0.116714
HADHA	4262526	3.94099e+06	3.35816e+06	5793261	5797636	6.07312e+06	1.53487	0.00397832		5.28394e+06	5026809	5196644	1.34751	0.0141377	1.13904	0.00369784		4737722	5211195	4.65984e+06	1.26814	0.0386993	1.21033	0.00748958
MMTAG2	2.02029e+06	1.9758e+06	1599712	2596423	2810170	3126718	1.52874	0.00986231		1.85757e+06	1.72e+06	2.97273e+06	1.1415	0.51708	1.33923	0.178602		2234730	2.4448e+06	2377945	1.26714	0.0400227	1.20645	0.0353269
DDX3X	8495338	8086802	7992798	12916613	13381111	11268281	1.52504	0.00161934		9654348	8886743	14898255	1.3253	0.155732	1.15071	0.4518		11221288	9798858	9465778	1.23758	0.0180965	1.23228	0.0472678

## Sheet: MS#1 normalized to WT
EIF4G2 Interactor	MS#1	normalized intensity: WT_1	normalized intensity: WT_2	normalized intensity: WT_3	normalized intensity: 165_1	normalized intensity: 165_2	normalized intensity: 165_3	Ratio WT/165	p-value WT/165		normalized intensity: 178_1	normalized intensity: 178_2	normalized intensity: 178_3	Ratio WT/178	p-value WT/178		normalized intensity: 295_1	normalized intensity: 295_2	normalized intensity: 295_3	Ratio WT/295	p-value WT/295		normalized intensity: 505_1	normalized intensity: 505_2	normalized intensity: 505_3	Ratio WT/505	p-value WT/505
ABCE1		1295090	780397	1098257	864414	808154	888725	1.2137	0.271082		549962	581553	625769	1.77009	0.0205942		660406	798690	882777	1.33586	0.167049		546544	389714	1365270	1.56282	0.330127
ASCC2		452222	364119	370233	276182	327081	123928	1.75934	0.139869		226472	127264	206563	2.17153	0.0155789		293195	444337	255510	1.22348	0.325924		194089	283419	365397	1.44752	0.133023
ASCC3		509310	367600	357746	260913	226732	189998	1.81297	0.0151394		165604	98616.1	201162	2.73184	0.0140558		240909	335001	302980	1.39918	0.0882057		225371	147450	350968	1.79077	0.101384
DDX3X		2009294	1150961	1500178	1459282	811214	1431686	1.26972	0.395262		1444796	1456438	1513786	1.02887	0.86871		1444873	999283	1323874	1.21982	0.36719		595792	471844	1950258	1.84964	0.259006
EIF2S1		5460458	6260352	6822378	5422753	4353066	4972772	1.25714	0.0657871		4005254	5069060	4350442	1.38216	0.0268205		5041591	4339539	4094462	1.37568	0.0236759		3735620	3999629	8267749	1.23594	0.464668
EIF2S2		7131583	6283062	7873456	6109099	4772822	6373283	1.23823	0.127362		4354960	4594515	4895059	1.5329	0.00436767		6388789	5882528	4643607	1.26443	0.11267		4509476	4411722	7944222	1.30691	0.25831
EIF2S3		9377837	7308663	8334750	7294270	6962061	7114501	1.16499	0.105434		4590490	6215414	6154578	1.48173	0.0327959		7674114	7514530	6518206	1.14972	0.189612		4734285	7183031	10667380	1.16342	0.570639
EIF3A		17032040	9592477	16910490	11024450	11810370	9865033	1.29086	0.265291		9191412	5304780	10687310	1.74373	0.123248		11763590	10390650	7873674	1.42123	0.191948		11054700	5850457	17519170	1.34597	0.467539
EIF3B		18007500	9353816	15345870	13776150	9594087	10872600	1.21616	0.431414		9983498	11986660	8647307	1.35683	0.235293		11040540	11957590	7300696	1.38935	0.257933		8535484	2640110	12731480	2.08082	0.225346
EIF3C		16770630	14871180	13346500	12654480	11301430	10050600	1.32301	0.0404042		10358610	12668030	9375755	1.39342	0.0397256		11291930	11271570	7743672	1.50033	0.0458107		8633062	9348450	14137790	1.42887	0.0987154
EIF3D		13106710	10131800	11995260	10384110	7692876	8147736	1.34761	0.0662166		8186142	8981661	7924082	1.3983	0.0164579		10048980	8416758	5893457	1.47294	0.0902214		7453915	4437067	11298100	1.62144	0.160207
EIF3E		8147004	6586581	8575514	6304597	3421496	5221257	1.59866	0.0767968		6075665	7462119	6988435	1.13247	0.285503		5531578	4270706	3669490	1.74443	0.0182919		6214987	3986368	10440000	1.21171	0.54365
EIF3F		9782367	10062790	9842066	9228549	6469844	6882260	1.33096	0.0599318		8032831	7836165	5803365	1.3842	0.036174		7405069	7063441	6896323	1.39004	0.000129099		5790620	4195796	10306070	1.5699	0.161515
EIF3G		15551440	10111020	11362120	10788690	8008262	8166825	1.36298	0.126055		6184570	8185114	7588619	1.6692	0.0288414		10742050	10272570	6559217	1.35146	0.212631		7313109	13058800	12803260	1.13475	0.611008
EIF3H		10479760	9435417	9931432	6234705	6363180	6189584	1.58729	0.000124413		5661731	9410875	4350511	1.61809	0.102895		7208469	6441474	3799198	1.77229	0.045695		5573840	4108837	10291780	1.60911	0.15487
EIF3I		13102160	7905571	9206650	9345707	8077858	6476588	1.24942	0.292173		6942685	6714685	6488260	1.46633	0.0642067		9077040	7907024	6201428	1.28917	0.244907		6511015	8154180	9617543	1.23148	0.329106
EIF3J		9023055	8718778	9601891	9314635	5878765	7414768	1.22991	0.2023		6348752	6457991	6362095	1.42537	0.000248507		7039352	7280859	5546282	1.38511	0.0225024		5300924	3183534	9825555	1.65774	0.197116
EIF3K		9834301	7873789	9190525	7803485	6376924	5974022	1.33773	0.0487878		6798167	7458154	5759652	1.3457	0.0414416		6757244	6427370	4961589	1.48918	0.0265723		6074291	2779469	9440358	1.64667	0.241973
EIF3L		26152500	13104370	18341290	11844520	10021080	9442880	1.77667	0.0525744		13419560	21684560	3031994	1.92419	0.354068		8132099	8074121	8483026	2.24304	0.0156391		9343409	1864186	12683860	3.05284	0.149864
EIF3M		8987826	5358711	9904958	7327500	6579409	6431178	1.15446	0.501941		6613202	3568857	7535940	1.38941	0.333276		6756172	5437025	5334085	1.34529	0.221787		6607050	3767900	11215500	1.19549	0.65302
EIF4A1		17574270	14253930	15327750	13187620	9659135	10549490	1.41901	0.0345636		4870071	4300650	4211006	3.51786	7.94109e-05		11431660	11390640	8459764	1.51621	0.0237294		9426490	6565862	17308800	1.53036	0.215427
EIF4A2		1830309	1231813	1351812	1361308	1550304	677042	1.28726	0.423674		356637	147771	330926	5.59087	0.00493303		1154692	1060314	1077945	1.32179	0.0848076		800655	1045557	1517068	1.33884	0.256365
EIF4G1		3910553	2881692	3485336	2815789	2667036	1708553	1.45197	0.109223		2516983	3312863	2350135	1.26081	0.167361		2628026	2932958	1530139	1.49333	0.142313		1194571	4744172	3159680	1.29929	0.565696
EIF4G2		17088170	17088170	17088170	17088170	17088170	17088170	1	1		17088170	17088170	17088170	1	1		17088170	17088170	17088170	1	1		17088170	17088170	17088170	1	1
EIF4G3		723617	161414	593205	548021	295732	282070	1.14868	0.801808		319286	39553.2	602060	2.08874	0.480374		262994	236621	420399	1.38356	0.553454		606828	279286	1065601	0.726633	0.628264
HADHA		1817180	1077265	1439664	1062738	1190550	1068094	1.27761	0.190731		801823	833200	802546	1.73871	0.0218724		922558	908406	912755	1.54449	0.0453339		793222	852028	1463040	1.41784	0.227882
HADHB		1905611	2304056	2778110	902638	2218117	2488948	1.34768	0.427948		368926	433527	652966	4.88814	0.0014131		832227	699874	1271667	2.54418	0.0109296		1652365	1372342	2746477	1.25115	0.392857
MMTAG2		338407	156005	256224	210055	173248	168915	1.3007	0.328963		145592	330584	182843	1.15407	0.689299		146437	240149	174151	1.30231	0.381518		139202	141044	179428	1.56592	0.136301
PDCD4		1758703	489218	1598144	1045014	1030049	695039	1.22492	0.663532		578682	213919	690621	2.52422	0.167498		1085515	1251715	1272788	0.926413	0.862691		1263098	843972	2276412	0.827494	0.725348
PRRC2A		4677409	4901813	5937911	2037176	1579027	1529916	3.02438	0.000682615		1468219	2514827	1337970	3.02053	0.0062175		3216473	4186531	1850793	1.76117	0.0874675		3187598	4421198	4669506	1.27421	0.158003
PRRC2B		4922055	3386188	4299479	3133890	2515668	2226308	1.59827	0.0340484		1831953	1957731	1683875	2.28086	0.00218663		2950498	3271588	2190792	1.50201	0.066524		2037556	5493244	4027795	1.16705	0.647142
PRRC2C		6733265	7624339	6981943	3265176	2822939	2765420	2.41367	0.000161191		1284715	1326805	1227433	5.55389	2.42218e-06		5994339	5441361	3438097	1.47303	0.0917884		4539871	6309592	6885081	1.22035	0.206065
RACK1		9252029	8748164	8619821	7526929	6051175	5314959	1.42309	0.0272899		6237987	8510019	6150722	1.288	0.0793144		6536735	6493976	4832634	1.50383	0.0160818		4599578	3188175	9584668	1.70584	0.174967
RPS11		8607955	7976457	7965708	6621750	5320865	4801523	1.47865	0.0163511		6172048	9170159	5206203	1.22895	0.29108		5610726	6283802	3926857	1.58082	0.0334985		4828502	6887566	7372891	1.30659	0.116099
RPS13		5681797	4252311	8500888	4938193	4175112	4694495	1.28504	0.292192		4731644	3927687	5238072	1.28258	0.316973		4581904	4314723	4277373	1.34421	0.216971		4729268	3071761	12134810	1.05225	0.915825
RPS14		9945978	10252570	8946498	7793711	6245785	6235909	1.44311	0.0123964		7131942	12449640	6314574	1.17618	0.488609		7196252	6613814	4919407	1.57357	0.0208206		4299178	6461467	7218387	1.65701	0.0361999
RPS15		6925945	4573220	5622830	4723313	4127654	2640170	1.51249	0.123674		4048258	4187068	3597555	1.42941	0.0496356		3627794	4227959	2552710	1.65689	0.0577584		3369362	3644282	4621693	1.46408	0.0672637
RPS15A		6214708	5033872	6724662	5126081	3981954	3985983	1.37254	0.0583744		4532979	5312564	4577630	1.24038	0.098791		4222770	4020076	3889958	1.47143	0.0125729		3932483	2399857	6673153	1.49487	0.261374
RPS16		9009228	7290096	10589510	8156110	6754824	6846938	1.22622	0.175331		6719996	7277953	5921002	1.33919	0.0775266		6214535	6482696	5868631	1.43284	0.032443		5824326	5245695	9660795	1.33069	0.258975
RPS18		12999770	11287100	12259540	9032329	7134950	7617185	1.54171	0.00600218		8552123	11262160	7485438	1.35631	0.0744712		7567219	7359257	5773252	1.77528	0.00381456		5964505	7164877	12130540	1.51394	0.12815
RPS19		8841519	7840465	7011655	7182309	5333994	4532057	1.40937	0.0847993		6820674	9609003	4727036	1.16198	0.524378		5170910	5995884	3890915	1.59125	0.0317383		2643830	4154475	7415346	1.81386	0.123435
RPS2		10618580	6828903	8961793	7713611	5880094	6375306	1.30985	0.149739		7099965	9937158	6145309	1.14441	0.520707		6364737	5913789	4550152	1.55972	0.053537		5076833	5792465	8108792	1.3968	0.152826
RPS20		9115210	6197608	7775751	5391371	4760785	5002604	1.50679	0.0252309		4358358	5032561	4965454	1.5918	0.0184171		6190680	5416276	3841894	1.50516	0.0866303		4690395	4288001	7615997	1.42074	0.17078
RPS23		12599360	4025144	11214970	6909830	7357885	7148528	1.161	0.701963		6387015	5279327	6900627	1.34706	0.46713		6953276	9031565	5375670	1.18991	0.680477		5494174	4711600	10934130	1.2619	0.629107
RPS24		9546955	5918779	8756726	7466056	5470502	4967916	1.34601	0.196043		6144245	4139425	5849838	1.49266	0.106009		5291514	5486103	4273818	1.58584	0.050322		3936338	5233192	8504047	1.41357	0.267172
RPS25		11656180	12545130	9186443	9272062	7252748	5323743	1.55392	0.0768779		7326009	14446170	6331117	1.26094	0.440492		5854774	7253947	4549743	1.90855	0.0170706		2831573	7274461	8849050	1.94604	0.141458
RPS27		14603550	8518845	9080449	8828262	6521301	6888031	1.41758	0.146279		7230881	12641270	6642030	1.22995	0.47674		7707872	7569901	5440332	1.52674	0.107071		5564879	7163750	9234041	1.45318	0.170877
RPS3		12757780	9449673	11522270	9974223	8800341	7133762	1.3042	0.113801		8611666	9517504	7849229	1.2925	0.0695585		8319678	8076363	6749459	1.45227	0.0272488		6980863	10410740	11345760	1.18988	0.373417
RPS3A		10801930	6330916	11409790	8786832	7640968	6125970	1.23793	0.377495		7855946	6838353	8047330	1.21753	0.369041		6801817	6053087	5511321	1.50937	0.105473		6221284	5664606	13456940	1.18055	0.643703
RPS4X		10729430	7817932	12835400	8920078	7325089	7771692	1.28468	0.184141		7721028	6986846	8785206	1.31459	0.161278		8222457	6919556	5504774	1.50922	0.0910627		4607454	4102839	11433970	1.70783	0.206099
RPS5		9947924	2819336	8000358	4773623	4272157	4598325	1.33751	0.497771		4672440	3301037	6314365	1.32075	0.554534		4801682	3679818	3720130	1.50569	0.362672		3372990	3704292	9473879	1.2376	0.697432
RPS6		13860150	13631220	11536050	9573067	7009069	7782519	1.61006	0.0118756		8937277	13771420	6741406	1.37978	0.210095		7345600	7952839	4446416	2.03205	0.0206913		4941446	2967912	11381800	2.35477	0.0966732
RPS7		10032800	4089209	13652750	7940725	7493240	7614608	1.07325	0.854704		7764031	3117068	10487200	1.30196	0.634532		7931230	5709191	6799893	1.22074	0.621977		9335173	4733058	15586800	0.933441	0.897073
RPS8		16488370	14075340	10511470	11821970	8880096	7225004	1.47611	0.115624		10276600	17535720	7954332	1.19392	0.543982		8793851	9898726	6694068	1.6117	0.0530107		6585449	9381545	10657160	1.54739	0.0890118
RPS9		7507033	6831043	7563918	5367752	4901049	5420151	1.39595	0.0018974		5674110	5326108	4749739	1.39286	0.00573976		5517445	4706570	4245188	1.52097	0.00721569		4733634	3209902	7816805	1.48364	0.203369
RPSA		12692440	10354040	10609040	8843437	8948154	6782385	1.37467	0.0455479		7410798	9641031	4641882	1.61392	0.0985509		8179975	7800803	6059629	1.53343	0.0194413		6401133	8241600	11609550	1.31547	0.210577
SMG6		674857	469807	389173	57388.2	144892	41101.4	7.12059	0.00872823		25218.8	99117.2	23344.2	12.8353	0.00679644		224505	173049	146451	2.78866	0.0073249		260073	175141	268003	2.16214	0.0219677
TMA16		781477	257895	581802	433448	344028	404797	1.24773	0.548896		185922	31089	349486	3.87189	0.164574		364625	391361	476558	1.19913	0.622601		431182	337904	636387	1.0814	0.84662
TSR1		1277592	819758	915031	742747	675391	637011	1.44208	0.0599489		1007520	1023818	776030	1.06182	0.728072		759158	939200	538353	1.3566	0.219995		637864	521215	674095	1.62312	0.0351067
USP9X		707333	412327	414833	369622	394492	542854	1.15191	0.546119		220180	215256	405776	1.84604	0.0889521		565044	527377	765534	0.809451	0.375889		426182	314811	570746	1.16471	0.57194

## Sheet: MS#2 normalized to WT
EIF4G2 interactor	normalized intensity: WT_1	normalized intensity: WT_2	normalized intensity: WT_3		normalized intensity: 714_1	normalized intensity: 714_2	normalized intensity: 714_3	Ratio WT/714	p-value WT/714		normalized intensity: 785_1	normalized intensity: 785_2	normalized intensity: 785_3	Ratio WT/785	p-value WT/785
ABCE1	16219363	20549048	26202444		8.04679e+06	11671234	36573232	1.36486	0.549203		15103435	13217315	14224787	1.45423	0.0597158
ASCC2	4.07066e+06	5354037	3.23629e+06		3.03604e+06	7.05168e+06	12315226	0.644343	0.366728		5.90735e+06	4.36543e+06	4459043	0.849658	0.404934
ASCC3	8.07072e+06	11193876	10417293		5659306	10063312	16465297	1.00121	0.997205		10399624	8361315	8437269	1.08655	0.534171
DDX3X	22486116	32064276	20222670		15442996	24156394	49056964	0.92705	0.845405		26607172	16520507	18721882	1.21004	0.393222
EIF2S1	62359000	72834576	65119008		28532782	39245208	112990704	1.32716	0.535918		64623036	54475288	49438696	1.19334	0.123853
EIF2S2	57914612	73066528	89114616		27921420	41152900	113056456	1.42651	0.460028		61355340	53571736	55034424	1.27745	0.135523
EIF2S3	60472316	66654200	67015148		24145634	38211960	118180576	1.35308	0.557432		61385440	51442416	49436540	1.20053	0.0700388
EIF3A	669627136	806906240	380893440		264612016	456399584	1390879360	1.07005	0.905915		655209984	558206208	543392640	1.01171	0.962555
EIF3B	1439438720	1536651904	1127540352		2031737472	2186950912	1174196224	0.7819	0.321478		1424573312	1328200320	1205017216	1.03035	0.791809
EIF3C	1281782784	1258218240	1231901952		1549311616	1765381504	1012313152	0.895265	0.546827		1123446912	986664960	946431360	1.23721	0.0158039
EIF3D	388904736	595218368	384205632		192352896	379869568	1019372032	1.0609	0.912466		497639520	429391712	470702976	0.959819	0.798367
EIF3E	1348733824	1418769280	1380207360		1718171008	1834899840	1006993856	0.9405	0.763646		1276600960	1176723072	1030165824	1.19504	0.0500519
EIF3F	436603904	567154432	622377600		193847376	302579904	801993728	1.48522	0.41219		404655040	390689344	355253600	1.4	0.0408702
EIF3G	1398790400	1162844672	1525894016		1821894912	1728843904	903574400	0.9554	0.858097		928384896	915887744	1070273792	1.39715	0.0239042
EIF3H	1124603008	1111693312	1532097792		1457227008	1339773184	746366720	1.09544	0.718071		1024324672	861390784	814073600	1.38672	0.060044
EIF3I	1131953920	1059211008	1323257728		1678915200	1496513536	843484800	0.908008	0.687351		1031583232	1014357568	827825856	1.22351	0.105309
EIF3J	424113696	441341280	493374208		175559216	190605920	808701504	1.50555	0.457515		316073600	289827360	295246048	1.50582	0.00144747
EIF3K	304854592	462731680	589358848		153414912	287634752	647941312	1.42731	0.481797		332724192	290986848	293944032	1.42953	0.144336
EIF3L	570151872	867479872	738038976		244601840	501517824	1598012160	1.23027	0.730217		762183808	575293824	568133056	1.13582	0.45841
EIF3M	129903720	195532784	72766048		49786592	166141424	365167008	0.848977	0.812559		189345088	134866080	137079120	0.808253	0.526601
EIF4A1	803649536	906729984	639804352		756561728	967087680	587182720	1.02763	0.884849		719404480	718210880	635258816	1.1241	0.348351
EIF4A2	111180512	146015264	98549040		28219010	56566428	287024320	1.51712	0.582059		111114976	105904584	97856912	1.11584	0.419918
EIF4G1	59678880	78152960	63071556		46864456	67119336	110170608	0.946849	0.844526		60620244	45632360	46200000	1.32035	0.0883535
EIF4G2	2790411008	2790411008	2790411008		2790411008	2790411008	2790411008	1	1		2790411008	2790411008	2790411008	1	1
EIF4G3	1.17047e+06	1.35932e+06	1.26239e+06		884965	1.97512e+06	2.35611e+06	0.787143	0.475694		1.40624e+06	813248	1.09499e+06	1.17056	0.391489
HADHA	9413201	12940971	10137839		7851668	12741747	15903470	0.919014	0.731533		10376744	8167483	8511279	1.19629	0.213492
HADHB	6291416	8117040	6.46312e+06		5162460	8555447	10915113	0.88136	0.619259		7.00253e+06	5735601	5.41514e+06	1.14916	0.283191
MMTAG2	4483077	6744062	5.55906e+06		2.97319e+06	4697705	9608444	1.0779	0.845594		5244190	4.12454e+06	4.76357e+06	1.17717	0.299764
PDCD4	10939759	14009726	15717397		5361340	10050774	21480148	1.27674	0.587915		13167972	9725267	9705769	1.24678	0.208686
PRRC2A	599174720	630998272	699012480		755687040	626553408	384134016	1.13265	0.579311		531668736	493934848	455507456	1.30243	0.0142018
PRRC2B	70730472	82366328	87922584		31822082	42276512	123628768	1.45491	0.420677		72002392	65527932	63299528	1.197	0.0747603
PRRC2C	527199584	484109952	612673920		509094080	434875680	369750528	1.24077	0.134327		335889600	332254272	344909088	1.59561	0.00258147
RACK1	326403136	326375520	185716752		471373056	610689344	191932736	0.710117	0.438124		301504544	272323136	221978016	1.02773	0.901924
RPS11	426183840	493705696	274110048		243346144	322239360	818135872	0.965133	0.934686		509681312	390937888	372668608	0.919222	0.697883
RPS13	402013376	513383936	325124000		251775760	354805344	711273152	1.01835	0.959045		519724800	398553984	344586848	0.97962	0.913763
RPS14	460923808	564137728	434699200		290497920	329016960	750062336	1.1639	0.647901		532841056	376330464	389696832	1.13093	0.416329
RPS15	83093120	132474216	109505536		53131252	90915720	145580592	1.19678	0.605739		113860752	100794760	105387104	0.998875	0.993968
RPS15A	316158880	436453280	259304720		165734464	302770784	566509248	1.07971	0.852168		393759680	341405376	278549792	0.984955	0.937605
RPS16	502269632	619661632	326061120		262596624	380698112	701477824	1.1311	0.737764		546368512	479190240	349531200	1.03507	0.888534
RPS18	540205824	664412800	353724352		319131680	445946688	908306560	0.994014	0.987488		631536576	515121056	413300480	0.981061	0.935583
RPS19	427237664	534497696	252567232		237061536	294658784	546150400	1.14771	0.701482		431563488	363973120	247527360	1.14047	0.659199
RPS2	470976224	589545856	533744224		261936448	402955776	899807360	1.15989	0.707085		591251392	478145440	442164192	1.05839	0.628356
RPS20	307124064	373221824	316206944		157422896	227272464	521160096	1.24802	0.570779		338531968	291170048	245206976	1.14461	0.291308
RPS23	257290640	343256448	169340736		161279520	241747952	581288576	0.87061	0.763632		331813120	268645280	227001600	0.904137	0.68725
RPS24	43968268	52292424	41062576		21913302	47674668	90276488	1.00035	0.999371		54983516	42349404	47617032	0.947823	0.634457
RPS25	309580224	377344800	302617504		150406672	226960480	422060320	1.34877	0.386304		275395200	249764336	178219568	1.42338	0.077278
RPS27	89778848	92965736	43986932		54862832	78539000	199699776	0.752823	0.567071		106758168	97760960	80346048	0.759329	0.345879
RPS3	430717600	560951616	404133216		244400128	417275520	903802560	1.01941	0.963302		553492736	448782656	410078880	0.985997	0.921279
RPS3A	427400352	561318848	446965440		239207408	327073568	824168640	1.18475	0.679222		463144192	407060480	401188832	1.12339	0.291952
RPS4X	445526528	536198464	469828832		241456976	362703520	848700800	1.14727	0.732242		510436576	437963072	394299360	1.08387	0.435389
RPS5	270153280	408625792	193885040		171303824	274612800	558563520	0.933913	0.87431		333846912	288529792	293822784	0.911071	0.694441
RPS6	448710880	545324288	366663776		248489376	348725760	918625984	1.04069	0.926868		533132096	417177312	405202144	0.998514	0.992247
RPS7	417168512	551936320	305745408		249137408	415664992	847638848	0.929086	0.860959		484779872	423350720	426571648	0.929911	0.701126
RPS8	409818176	465609152	324737824		184831280	274758400	734394816	1.18439	0.709825		418003808	342043744	352079264	1.07172	0.602432
RPS9	578468864	699689280	306070176		297596576	490753824	1289346048	0.869725	0.793023		724115392	553999360	519105408	0.841029	0.556216
RPSA	309069440	358743840	341757152		175066688	319996096	549424576	1.07177	0.845395		363005760	291363360	270599040	1.09806	0.396197
SMG6	4.71047e+06	6479251	3.87101e+06		1.92274e+06	3.42965e+06	9681598	1.22772	0.70043		5911084	4.25094e+06	4149359	1.04254	0.835957
TMA16	8134895	8264120	8.07799e+06		3.65285e+06	6.00441e+06	11893828	1.27686	0.514638		8710587	6259168	6.98061e+06	1.12581	0.290857
TSR1	30941574	40937308	40157836		18802748	31657798	83985168	1.00579	0.990325		55166128	35363832	33896148	0.916256	0.652529
USP9X	4.16985e+06	5314720	5146759		2.2374e+06	3.58414e+06	10485094	1.10699	0.837097		4700078	3.38565e+06	4426105	1.17433	0.27225
