# Supplementary material for: Loss-of-function cancer-linked mutations in the EIF4G2 non-canonical translation initiation factor
Source: Life Sci Alliance. 2023 Dec 21;7(3):e202302338. doi: 10.26508/lsa.202302338 (PMC10746786; doi:10.26508/lsa.202302338)
Supplement: Supplementary file 3 [file LSA-2023-02338_FS3.2.xlsx]

## Sheet: Sheet1
Fig S3B Luciferase Activity- R505H mutant
BCL2 IRES
Rep1						Rep2						Rep3
	FLUC	RLUC	FLUC/RLUC	Ratio to WT			FLUC	RLUC	FLUC/RLUC	Ratio to WT			FLUC	RLUC	FLUC/RLUC	Ratio to WT
Control	82551.3	1.25034e+07	0.00660233	0.309125		Control	112765	1.87698e+07	0.00600778	0.271499		Control	103177	1.66292e+07	0.00620457	0.280645
WT	278136	1.30225e+07	0.0213581	1		WT	461096	2.08375e+07	0.0221282	1		WT	752035	3.4016e+07	0.0221083	1
505	485699	20363572	0.0238514	1.11674		505	902240	40869160	0.0220763	0.997657		505	725481	3.53256e+07	0.0205369	0.928925
ROCK1 5'UTR
Rep1						Rep2						Rep3
	RLUC	FLUC	RLUC/FLUC	norm to WT			RLUC	FLUC	RLUC/FLUC	norm to WT			RLUC	FLUC	RLUC/FLUC	norm to WT
Control	3744448	4.32124e+07	0.0866523	0.259263		Control	1.39442e+06	2.16027e+07	0.0645484	0.264881		Control	2037131	3516.33	579.334	0.152111
WT	4.53616e+07	135721392	0.334226	1		WT	9.62605e+06	3.95014e+07	0.243689	1		WT	27557908	7235.67	3808.62	1
505	4.33871e+07	137151464	0.316344	0.946499		505	1.38743e+07	4.4965e+07	0.308559	1.2662		505	2.34505e+07	10485.7	2236.43	0.587202
WNK1 5'UTR
Rep1						Rep2						Rep3
	RLUC	FLUC	RLUC/FLUC	norm to WT			RLUC	FLUC	RLUC/FLUC	norm to WT			RLUC	FLUC	RLUC/FLUC	norm to WT
control	1859545	68434464	0.0271726	0.139067		control	475302	1.83179e+07	0.0259473	0.154907		control	1.37667e+06	3769.33	365.229	0.135336
WT	3.09113e+07	1.58201e+08	0.195392	1		WT	7.00077e+06	4.17949e+07	0.167503	1		WT	21020062	7789	2698.69	1
505	4.0317e+07	184192944	0.218884	1.12023		505	6684723	3.34763e+07	0.199685	1.19213		505	28450434	14721	1932.64	0.716142
Fig S3C - qRT-PCR mRNA levels of Luc reporters (ROCK1)
Rep1											Rep2											Rep3
	HPRT	R-LUC-ROCK1	Norm	Mean	Mean Fold	F-LUC	Norm	Mean	Mean Fold			HPRT	R-LUC-ROCK1	Norm	Mean	Mean Fold	F-LUC	Norm	Mean	Mean Fold			HPRT	R-LUC-ROCK1	Norm	Mean	Mean Fold	F-LUC	Norm	Mean	Mean Fold
Empty	19.3307	17.7648	-1.56588	-1.44764	1.22881	16.0601	-3.27063	-3.07823	0.8039		Empty	19.2488	18.3833	-0.865526	-0.28267	0.638906	17.7406	-1.50818	-1.47428	0.827874		Empty	19.9407			-0.551599	0.727521	17.7376	-2.20317	-2.18334	0.763395
Empty	19.2044	18.1969	-1.00745			15.8696	-3.33478				Empty	19.2559	19.1814	-0.0744915								Empty	19.7986	19.4407	-0.35791			17.6988	-2.09981
Empty	19.2499	17.6646	-1.58528			16.8546	-2.39527				Empty	19.1517	18.9699	-0.181824			17.6391	-1.51262				Empty	19.6356	19.0139	-0.621696			17.5312	-2.10441
Empty	19.2341	17.6021	-1.63197			15.9218	-3.31224				Empty	19.2915	19.2827	-0.00884056			17.8895	-1.40205				Empty	19.8705	19.1953	-0.67519			17.5445	-2.32597
WT	18.5974	17.5	-1.09743	-1.15038	1	15.2366	-3.36084	-3.39314	1		WT	18.9825	17.8319	-1.15063	-0.928995	1	17.4089	-1.5736	-1.7468	1		WT	19.5015	18.9448	-0.55669	-1.01054	1	16.7525	-2.74895	-2.57284	1
WT	18.57	17.5507	-1.0193			15.2203	-3.34962				WT	18.7099	17.9809	-0.728952			16.8128	-1.8971				WT	18.8894	18.8119	-0.0775509			16.9703	-1.91917
WT	18.8323	17.5396	-1.29272			15.3633	-3.46897				WT	18.9935	17.9871	-1.00638			17.2238	-1.7697				WT	19.5242	17.949	-1.57524			16.9746	-2.54962
WT	18.7836	17.5916	-1.19206			15.9753	0				WT	18.8528	18.0228	-0.830017			17.0838					WT	19.8506	18.0179	-1.83267			16.777	-3.07362
165	19.0562	16.9962	-2.06001	-2.00237	1.80499	0	0	-3.65814	1.20163		165	19.4527	17.1635	-2.28918	-2.11803	2.28001			-2.44791	1.62575		165	19.8644	18.1148	-1.74966	-2.33123	2.49785	16.2281	-3.63636	-3.44077	1.82504
165	18.8346	16.8648	-1.96985			15.5917	-3.24288				165	19.2428	17.3627	-1.88016			16.7867	-2.45616				165	19.6896	17.0192	-2.67042			16.1106	-3.57896
165	18.983	16.9399	-2.04311			15.0217	-3.96132				165	19.3664	17.2187	-2.14775			16.7798	-2.58665				165	19.6959	17.1371	-2.55881			16.5362	-3.15975
165	18.9144	16.9779	-1.9365			15.1442	-3.77021				165	19.2736	17.1186	-2.15505			16.9727	-2.30092				165	19.8	17.454	-2.34602			16.412	-3.38801
178	19.6696	17.44	-2.22955	-1.47013	1.24812	15.1692	-4.50034	-3.94479	1.46576		178	19.277	17.5583	-1.71868	-1.79868	1.82727	16.2796		-2.54901	1.74377		178	19.7738	17.589	-2.18478	-2.20162	2.28324	16.1978	-3.57597	-3.47332	1.86669
178	19.1101	17.9735	-1.13664			15.2627	-3.8474				178	19.2091	17.3646	-1.84446			16.4752	-2.73385				178	19.7932	17.4502	-2.34306			16.2276	-3.56559
178	19.0477	18.0035	-1.0442			15.4836	-3.56414				178	19.1085	17.3149	-1.79354			16.8401	-2.26834				178	19.6787	17.6017	-2.07703			16.1984	-3.48029
178	18.9857					15.1184	-3.8673				178	19.1121	17.2741	-1.83805			16.4673	-2.64484				178	19.7214	17.6266				16.45	-3.27144
295	18.7173	15.6826	-3.03464	-3.17012	4.05512	14.4841	-4.23313	-3.71543	1.25031		295	19.001	16.6964	-2.30466	-2.43158	2.83351	16.8378	-2.16318	-2.39527	1.56751		295	19.4329	16.6817	-2.75116	-2.90767	3.72472	16.2741	-3.15875	-3.26302	1.61348
295	18.9366	15.6674	-3.26922			14.9951	-3.94145				295	19.0408	16.5229	-2.51792			16.8273	-2.21351				295	19.5366	16.7249	-2.81172			16.3284	-3.20822
295	18.9283	15.7665	-3.1618			15.8378	-3.09051				295	19.0583	16.5997	-2.45861			16.4815	-2.5768				295	19.6547					16.4502	-3.20446
295	19.0815	15.8666	-3.21483			15.4848	-3.59661				295	19.2579	16.8128	-2.44515			16.6303	-2.62759				295	19.9276	16.7675	-3.16013			16.447	-3.48064
505	19.0321	17.0492	-1.98283	-1.90515	1.68737	15.1119	-3.92017	-3.79433	1.32059		505	18.9504	16.7392	-2.21119	-2.06734	2.20129	15.5743	-3.37612	-2.98876	2.3652		505	19.5023	16.8036	-2.69867	-2.47778	2.76493	15.5988	-3.90348	-4.39889	3.54566
505	19.0938	17.332	-1.76181			15.2882	-3.80564				505	19.0092	16.9671	-2.04202								505	19.7436	17.2267	-2.5169			15.0848	-4.65877
505	19.1275	17.2552	-1.87223			15.62	-3.50745				505	19.0028	17.0088	-1.99397			16.3998	-2.60299				505	19.6886	17.4708	-2.21777			15.5718	-4.11676
505	19.1558	17.1521	-2.00375			15.2118	-3.94404				505	18.9841	16.9619	-2.0222			15.9969	-2.98717				505	20.6984					15.7819	-4.91656
714	18.7916	16.7743	-2.01726	-2.18221	2.04461	14.9364	-3.85515	-3.97839	1.5003		714	19.1407	18.1299	-1.01081	-1.24416	1.24415	17.4587	-1.68203	-2.01975	1.20827		714	19.7394	18.1222	-1.61719	-1.66143	1.57014	17.1435	-2.59595	-2.75325	1.13321
714	18.966	16.8783	-2.08774			15.0711	-3.89496				714	19.3317	18.084	-1.24778			17.2226	-2.10915				714	20.1821	18.6243	-1.55781			17.1529	-3.02923
714	19.1802	16.9068	-2.27341			15.3277	-3.85248				714	19.3416	18.0571	-1.28452			17.317	-2.02458				714	19.9322	18.1139	-1.81836			17.0724	-2.8598
714	19.1328	16.7824	-2.35041			14.8219	-4.31099				714	19.4081	17.9746	-1.43353			17.1449	-2.26322				714	19.6595	18.0072	-1.65236			17.1315	-2.52802
785	18.9519	16.985	-1.96685	-2.13674	1.98118	14.8081	-4.14375	-4.05532	1.58247		785	19.323	17.2404	-2.08265	-2.28704	2.56338	15.7606	-3.56245	-3.49092	3.34991		785	19.978	17.1511	-2.8269	-2.79337	3.44101	15.8676	-4.11038	-4.06844	2.81982
785	18.9267	16.5488	-2.37784			15.0926	-3.83406				785	19.2863	17.0215	-2.26476			15.7906	-3.4957				785	19.9056	17.2089	-2.69668			15.9036	-4.00204
785	19.0426	16.9866	-2.05604			14.876	-4.16663				785	19.4555	16.9418	-2.51371			15.9923	-3.46317				785	20.0666	17.0766	-2.99005			15.8062	-4.26038
785	19.0504	16.9042	-2.14622			14.9736	-4.07683				785	19.319					15.8766	-3.44235				785	19.7318	17.072	-2.65985			15.8309	-3.90097
Fig S3D qRT-PCR mRNA levels of Luc reporters (WNK1)
Rpt1											Rpt2											Rpt3
	HPRT	R-LUC-WNK1	Norm	Mean	Mean Fold	F-LUC	Norm	Mean	Mean Fold			HPRT	R-LUC-WNK1	Norm	Mean	Mean Fold	F-LUC	Norm	Mean	Mean Fold			HPRT	R-LUC-WNK1	Norm	Mean	Mean Fold	F-LUC	Norm	Mean	Mean Fold
Empty	19.7486	17.3209	-2.42764	-2.34285	0.527356	13.8742	-5.87438	-5.7821	0.662681		Empty	19.3811	19.2382	-0.142813	-0.020144	0.673452	17.8693	-1.51178	-1.50634	0.58873		Empty	19.9407	19.4137	-0.527061	-0.09196	0.782602	17.7015	-2.23919	-1.95243	0.764182
Empty	19.69	17.3778	-2.31219			13.8515	-5.83849				Empty	19.332	19.3727	0.0406418			17.9285	-1.40351				Empty	19.7986	19.4736	-0.324997			17.9176	-1.88102
Empty	19.4823	17.3297	-2.15258			13.9811	-5.50113				Empty	19.5835	19.4361	-0.1474			17.9105	-1.67297				Empty	19.6356	20.1434	0.507818			17.998	-1.63761
Empty	19.7071	17.2281	-2.47901			13.7928	-5.91439				Empty	19.33	19.499	0.168995			17.8929	-1.43709				Empty	19.8705	19.8469	-0.0235996			17.8186	-2.05188
WT	19.8654	16.6976	-3.16788	-3.266	1	13.3623	-6.50312	-6.37571	1		WT	19.4604	18.9756	-0.484716	-0.590497	1	17.3646	-2.09575	-2.27066	1		WT	19.5015	18.9358	-0.565685	-0.445609	1	17.0944	-2.40705	-2.34044	1
WT	19.8752	17.0105	-2.8647			13.5037	-6.37146				WT	19.4896	18.8062	-0.683472			17.2438	-2.24587				WT	18.8894	18.9787	0.0892277			16.9545	-1.9349
WT	19.8367	16.7897	-3.04696			13.5841	-6.25255				WT	19.5321	18.9855	-0.546564			16.9377	-2.5944				WT	19.5242					17.3491	-2.17512
WT	20.6922	16.7077	-3.98447								WT	19.5087	18.8614	-0.647236			17.362	-2.14663				WT	19.8506	18.9902	-0.860369			17.0059	-2.84467
165	19.5847	16.264	-3.32077	-3.34822	1.05864	13.118	-6.4667	-6.57228	1.14597		165	18.9116	16.8246	-2.08707	-2.06089	2.77098	16.5852	-2.32646	-2.55962	1.22176		165	19.8644	16.8056	-3.05886	-2.931	5.59985	16.1352	-3.72923	-3.56234	2.33255
165	19.6551	16.2756	-3.37946			13.1791	-6.47593				165	18.9164	16.9109	-2.00544			16.6286	-2.2878				165	19.6896	16.7937	-2.89588			16.2303	-3.45928
165	19.6126	16.3022	-3.31036			12.9616	-6.65098				165	18.9249	16.9351	-1.98984			16.1081	-2.81684				165	19.6959	16.9787	-2.71722			16.1617	-3.53424
165	19.7243	16.342	-3.38227			13.0288	-6.6955				165	18.9281	16.7669	-2.16123			16.1208	-2.80736				165	19.8	16.748	-3.05202			16.2734	-3.52663
178	18.9943	17.8602	-1.13411	-1.2206	0.242255	15.7129	-3.28137	-3.21378	0.111728		178	19.2493	18.4849	-0.764303	-0.565604	0.982893	16.8725	-2.37676	-2.19615	0.949666		178	19.7738	18.5948	-1.17902	-1.02646	1.49574	16.9755	-2.79833	-2.78104	1.35717
178	18.8022	17.5638	-1.23841			15.7319	-3.07024				178	18.9745	18.6849	-0.289591			17.033	-1.94154				178	19.7932	18.8481	-0.945103			16.9836	-2.80964
178	18.9871	17.6978	-1.2893			15.6399	-3.3472				178	19.1905	18.5649	-0.625624			17.0221	-2.16843				178	19.6787	18.6276	-1.05112			16.7975	-2.8812
178	19.0782					15.9219	-3.15629				178	19.1938	18.6109	-0.582897			16.8959	-2.29788				178	19.7214	18.7908	-0.930614			17.0865	-2.63498
295	19.0372	15.8536	-3.18357	-3.18498	0.945386	15.2657	-3.77147	-3.69073	0.155504		295	18.8509	16.5025	-2.34842	-2.33443	3.34946	16.6337	-2.21718	-2.34623	1.05378		295	19.4329	16.5006	-2.93228	-2.98393	5.80912	16.6612	-2.7717	-3.12203	1.71903
295	19.074	15.9068	-3.16722			15.4137	-3.66032				295	18.8695	16.6092	-2.26029			16.5841	-2.28534				295	19.5366	16.6721	-2.86449			16.3915	-3.14516
295	19.0499	15.8831	-3.16687			15.3681	-3.68179				295	18.9309	16.6228	-2.30813			16.3886	-2.54232				295	19.6547	16.5965	-3.05816			16.6175	-3.03719
295	19.1027	15.8805	-3.22226			15.4534	-3.64937				295	18.8652	16.4443	-2.42087			16.5251	-2.34008				295	19.9276	16.8468	-3.08077			16.3935	-3.53408
505	18.916	16.8302	-2.08588	-2.18965	0.474226	15.3004	-3.61562	-3.6277	0.148856		505	19.3153	17.7029	-1.61244	-1.65705	2.09442	16.4656	-2.84974	-2.81058	1.45389		505	19.5023	18.2049	-1.29738	-1.75835	2.48413	16.2827	-3.21953	-3.4856	2.21172
505	18.9713	16.7689	-2.20238			15.4519	-3.51939				505	19.3494	17.6876	-1.66185			16.8141	-2.53538				505	19.7436	17.6665	-2.07708			16.5192	-3.22434
505	19.2535	16.8294	-2.42406			15.4206	-3.83288				505	19.456	17.6706	-1.78535			16.3774	-3.07859				505	19.6886	18.0318	-1.65677			16.4848	-3.20382
505	18.9872	16.9409	-2.04629			15.4443	-3.5429				505	19.2869	17.7183	-1.56856			16.5083	-2.77861				505	20.6984	18.6962	-2.00218			16.4037	-4.29473
714	19.1545	17.3789	-1.77555	-1.70574	0.339089	15.5064	-3.64812	-3.53924	0.140003		714	19.459	18.1563	-1.30276	-1.26399	1.59493	16.9025	-2.55651	-2.70584	1.35208		714	19.7394	18.7476	-0.991789	-1.28819	1.79325	16.9106	-2.82881	-2.98226	1.5603
714	18.9593	17.3429	-1.61637			15.6521	-3.30723				714	19.6524	18.4514	-1.201			16.9089	-2.74349				714	20.1821	18.5546	-1.62753			16.874	-3.30807
714	19.0893	17.4314	-1.65791			15.5259	-3.56339				714	19.5814	18.4079	-1.17345			16.8807	-2.70067				714	19.9322	18.3467	-1.58553			16.8925	-3.03967
714	19.1027	17.3295	-1.77312			15.4644	-3.63823				714	19.7543	18.3756	-1.37875			16.9316	-2.82269				714	19.6595	18.7116	-0.947908			16.907	-2.75249
785	18.8094	17.0535	-1.7559	-1.66321	0.32924	15.4286	-3.38084	-3.50725	0.136933		785	19.8594	17.7161	-2.14329	-1.95434	2.5737			-2.59147	1.24903		785	19.978	17.8682	-2.10983	-1.98423	2.90517	17.5254	-2.45259	-2.47478	1.09759
785	18.779	17.1003	-1.67871			15.3234	-3.45558				785	19.8532	17.6573	-2.19587			17.2214	-2.63176				785	19.9056	17.8715	-2.03406			17.5095	-2.39606
785	18.9753	17.3993	-1.57602			15.2771	-3.6982				785											785	20.0666	17.9786	-2.08802			17.316	-2.75066
785	18.8884	17.2462	-1.64223			15.394	-3.49438				785	19.8438	18.3199	-1.52385			17.2926	-2.55118				785	19.7318	18.0268	-1.70501			17.432	-2.29982
Fig S3E - BCL2 IRES luciferase calibration assays
EIF4G2 concentration curve
Rpt1						Rpt2						Rpt3
mg	FLUC	RLUC	FLUC/RLU	Norm to 0		mg	FLUC	RLUC	FLUC/RLU	Norm to 0		mg	FLUC	RLUC	FLUC/RLUC	Norm to 0
0	584000	144000000	0.004	1		0	785000	205000000	0.004	1		0	900000	236000000	0.004	1
0.5	1380000	130000000	0.011	2.63		0.5	607000	64100000	0.009	2.48		0.5	1260000	129000000	0.01	2.56
1	1240000	107000000	0.012	2.886		1	668000	56400000	0.012	3.102		1	877000	77000000	0.011	2.985
2.5	1450000	93700000	0.015	3.831		2.5	1480000	107000000	0.014	3.613		2.5	1680000	120000000	0.014	3.656
5	3080000	219000000	0.014	3.485		5	1310000	97700000	0.013	3.495		5	2410000	175000000	0.014	3.609
10	3980000	327000000	0.012	3.006		10	3580000	273000000	0.013	3.437		10	4110000	345000000	0.012	3.125
WT (1mg) vs R178Q (5mg)
Rpt1						Rpt2						Rpt3
	FLUC	RLUC	FLUC/RLUC	Norm to WT			FLUC	RLUC	FLUC/RLUC	Norm to WT			FLUC	RLUC	FLUC/RLUC	Norm to WT
Ctrl	584000	144000000	0.004	0.265		Ctrl	785000	205000000	0.004	0.279		Ctrl	900000	236000000	0.004	0.3
WT	3650000	240000000	0.015	1		WT	4430000	323000000	0.014	1		WT	3930000	308000000	0.013	1
178	2600000	835000000	0.003	0.205		178	2170000	723000000	0.003	0.22		178	2420000	770000000	0.003	0.247
