# Supplementary material for: Loss-of-function cancer-linked mutations in the EIF4G2 non-canonical translation initiation factor
Source: Life Sci Alliance. 2023 Dec 21;7(3):e202302338. doi: 10.26508/lsa.202302338 (PMC10746786; doi:10.26508/lsa.202302338)
Supplement: Supplementary file 5 [file LSA-2023-02338_F3.2.xlsx]

## Sheet: Luciferase activity
Fig 3A BCL2 IRES
Rep1						Rep2						Rep3
	FLUC	RLUC	FLUC/RLUC	Ratio to WT			FLUC	RLUC	FLUC/RLUC	Ratio to WT			FLUC	RLUC	FLUC/RLUC	Ratio to WT
Control	82551.3	1.25034e+07	0.00660233	0.309125		Control	112765	1.87698e+07	0.00600778	0.271499		Control	103177	1.66292e+07	0.00620457	0.280645
WT	278136	1.30225e+07	0.0213581	1		WT	461096	2.08375e+07	0.0221282	1		WT	752035	3.4016e+07	0.0221083	1
165	501774	3.19284e+07	0.0157156	0.735815		165	350787	23857108	0.0147037	0.664478		165	644911	4.16681e+07	0.0154773	0.700069
178	127884	18304832	0.00698637	0.327106		178	390655	5.40149e+07	0.00723236	0.326839		178	292131	44097412	0.00662468	0.299647
295	829304	5.36092e+07	0.0154694	0.724289		295	1054737	64388616	0.0163808	0.740269		295	878126	5.95176e+07	0.0147541	0.667355
714	351603	1.42217e+07	0.024723	1.15755		714	392087	17941892	0.0218531	0.987571		714	423293	1.98623e+07	0.0213114	0.963955
785	731922	3.32846e+07	0.0219898	1.02958		785	583477	27844488	0.0209548	0.946976		785	1165788	5.30775e+07	0.0219639	0.993469
Fig 3B ROCK1 5'UTR
Rep1						Rep2						Rep3
	RLUC	FLUC	RLUC/FLUC	norm to WT			RLUC	FLUC	RLUC/FLUC	norm to WT			RLUC	FLUC	RLUC/FLUC	norm to WT
Control	3744448	4.32124e+07	0.0866523	0.259263		Control	1.39442e+06	2.16027e+07	0.0645484	0.264881		Control	2037131	3516.33	579.334	0.152111
WT	4.53616e+07	135721392	0.334226	1		WT	9.62605e+06	3.95014e+07	0.243689	1		WT	27557908	7235.67	3808.62	1
165	5.32313e+07	174085552	0.305776	0.91488		165	1.23667e+07	5.1936e+07	0.238115	0.977127		165	28514278	8482.67	3361.48	0.882597
178	1.11563e+07	1.14034e+08	0.0978332	0.292716		178	2.53957e+06	4.11026e+07	0.0617861	0.253545		178	4.45023e+06	5043.67	882.341	0.231669
295	8.1214e+07	2.12723e+08	0.381782	1.14229		295	2.55474e+07	76764104	0.332804	1.36569		295	3.30477e+07	8476	3898.97	1.02372
714	51542928	1.44742e+08	0.356101	1.06545		714	1.81211e+07	4.75324e+07	0.381236	1.56444		714	1.75768e+07	3525.33	4985.87	1.3091
785	5.86979e+07	1.76329e+08	0.332889	0.996001		785	1.95267e+07	5.42036e+07	0.360247	1.47831		785	30945086	26363	1173.81	0.308198
Fig 3C WNK1 5'UTR
Rep1						Rep2						Rep3
	RLUC	FLUC	RLUC/FLUC	norm to WT			RLUC	FLUC	RLUC/FLUC	norm to WT			RLUC	FLUC	RLUC/FLUC	norm to WT
control	1859545	68434464	0.0271726	0.139067		control	475302	1.83179e+07	0.0259473	0.154907		control	1.37667e+06	3769.33	365.229	0.135336
WT	3.09113e+07	1.58201e+08	0.195392	1		WT	7.00077e+06	4.17949e+07	0.167503	1		WT	21020062	7789	2698.69	1
165	48809704	195547792	0.249605	1.27746		165	6243099	46891600	0.133139	0.794845		165	21914402	8688	2522.38	0.934668
178	3.58724e+06	118154496	0.0303606	0.155383		178	936941	2.61244e+07	0.0358645	0.214113		178	3.099e+06	6272	494.1	0.183089
295	9.43906e+07	3.07969e+08	0.306494	1.56861		295	1.73886e+07	5.25814e+07	0.330699	1.97428		295	3.52241e+07	12047	2923.89	1.08345
714	40526960	1.77011e+08	0.228952	1.17176		714	5.91914e+06	3.21546e+07	0.184084	1.09899		714	2.89232e+07	7751.33	3731.39	1.38267
785	130600560	180590616	0.723186	3.7012		785	7.51324e+06	41084680	0.182872	1.09175		785	4.0773e+06	17438.7	233.808	0.0866378
