# Supplementary material for: Loss-of-function cancer-linked mutations in the EIF4G2 non-canonical translation initiation factor
Source: Life Sci Alliance. 2023 Dec 21;7(3):e202302338. doi: 10.26508/lsa.202302338 (PMC10746786; doi:10.26508/lsa.202302338)
Supplement: Supplementary file 7 [file LSA-2023-02338_FS4.2.xlsx]

## Sheet: Sheet1
Fig S4B qRT-PCR mRNA levels of FLAG expression
Rpt1						Rpt2						Rpt3
	HPRT	FLAG	Norm	Mean	Mean Fold		HPRT	FLAG	Norm	Mean	Mean Fold		HPRT	FLAG	Norm	Mean	Mean Fold
WT	19.6976	26.2047	6.50704	6.30335	1	WT	18.7997	25.101	6.3013	6.15689	1	WT	19.489	25.0785	5.58959	6.1675	1
WT	19.8123	26.1417	6.32942			WT	18.6943	24.9403	6.24598			WT	18.7993	25.1473	6.34796
WT	19.8726	26.1146	6.24199			WT	19.3022	25.3068	6.00461			WT	19.0829	25.0677	5.98483
178	19.929	26.3927	6.46367	6.47987	0.884835	178	19.8816	25.4969	5.61523	6.10314	1.03796	178	19.6692	25.6647	5.99555	5.94666	1.16541
178	19.8869	26.3927	6.50574			178	18.8957	25.5611	6.66543			178	19.8307	25.6152	5.78452
178	19.9776	26.3927	6.41508			178	19.6207	25.6494	6.02875			178	19.7516	25.7441	5.99251
